# Supplementary material for: Equilibrium Structures of Propane and 2,2-Difluoropropane and Comparison with Other Two-Top Molecules
Source: Molecules. 2024 Oct 14;29(20):4877. doi: 10.3390/molecules29204877 (PMC11510024; doi:10.3390/molecules29204877)
Supplement: Supplementary file 1 [file molecules-29-04877-s001.zip]

Archive with 1 entries (1 files):
- molecules-3211223-supplementary.pdf
